# Supplementary material for: Cryo‐EM map interpretation and protein model‐building using iterative map segmentation
Source: Protein Sci. 2019 Oct 24;29(1):87–99. doi: 10.1002/pro.3740 (PMC6933853; doi:10.1002/pro.3740)
Supplement: Supplementary file 1 — Appendix S1: Supplementary Information [file PRO-29-87-s001.xlsx]

## Sheet: map-to-model V1 vs V2 overall
Supplementary Table I for Terwilliger et al.,"Cryo-EM map interpretation and protein model-building using iterative map segmentation"
ID is PDB ID and EMDB ID
Version 1 ("mtm") is map_to_model as described in Terwilliger, T.C., Adams, P.D., Afonine, P.V., Sobolev, O.V. (2018). A fully automatic method yielding initial models from high-resolution electron cryo-microscopy maps. Nature Methods 15, 905-908.
Version 2 ("tnb") is this paper
RMSD built, far, forward, reverse, mixed %built, %sequenced syc-length are from phenix.chain_comparison using the deposited model and symmetry as the target and the auto-built model as the query
RMSD is RMSD between deposited model and automatically built model, only including residues with 3 A
Built is residues built and matched to a unique copy of the target. Far is residues that matched to other copies or did not match to any copy of the target
Forward, reverse, mixed is the number of residues with the same, different or mixed chain directions
%built is percentage of unique part of target built (with CA within 3 A)
%sequenced is percentage of the residues built that match the amino acid type of the corresponding residue in the target.
Sync-length is the average length of segments where all CA positions match corresponding positions in the target without insertions or deletions.
id	resolution	unique_target	rmsd	built	far	forward	reverse	mixed	%built		%sequenced		Sync-length		rmsd	built	far	forward	reverse	mixed	%built		%sequenced		Sync-length			id	resolution	tnb-rmsd	mtm-rmsd	tnb_%built	mtm_%built	tnb_%seq	mtm_%seq	Sync-length	Sync-length
			Version 2												Version 1													ID	Resolution	V2	V1	V2	V1	V2	V1
	up to 3.5 A		1.19074	410.148	6275.37	285.111	70.4815	54.5556	80.2222	0.69037	32.3889	0.261111	10.7815		1.14852	355.074	5407.56	228.074	65.7037	61.2963	70.9963	0.633704	28.2556	0.192222	8.67037				3.5 A	1.19074	1.14852	80.2222	70.9963	32.3889	28.2556	11.8133	9.03333
	ALL		1.47721	313.328	5580.28	172.869	77.7705	62.6885	60.359	0.427705	18.323	0.126066	9.0377		1.41836	317.59	5697.21	174.311	71.7705	71.5082	59.2639	0.436557	20.5836	0.126557	8.05574				ALL	1.47721	1.41836	60.359	59.2639	18.323	20.5836	9.36	8.06111
id	resolution	unique_target	rmsd	built	far	forward	reverse	mixed	%built		%sequenced		Sync-length		rmsd	built	far	forward	reverse	mixed	%built		%sequenced		Sync-length			id	resolution	V2	V1	V2	V1	V2	V1	V2	V1
5ftj_3295	2.3	Unique_target	1.02	461	2509	408	5	48	63.8	0.63	29.5	0.19	11.8	Unique_target	0.94	394	2060	307	43	44	54.5	0.58	36.3	0.2	10.4			5ftj_3295	2.3	1.02	0.94	63.8	54.5	29.5	36.3	11.8	10.4
3j9s_6272	2.6	Unique_target	0.93	397	3092	282	73	42	100	1.07	56.4	0.56	17.3	Unique_target	0.89	388	2492	275	54	59	97.7	1.09	21.9	0.21	8.6			3j9s_6272	2.6	0.93	0.89	100	97.7	56.4	21.9	17.3	8.6
5k0z_8191	2.8	Unique_target	1.1	212	684	138	49	25	66.9	0.61	17.9	0.12	9.2	Unique_target	1.13	207	645	155	25	27	65.3	0.58	23.7	0.15	9.9			5k0z_8191	2.8	1.1	1.13	66.9	65.3	17.9	23.7	9.2	9.9
5uf6_8574	2.8	Unique_target	1.21	456	32424	157	236	63	88.2	0.73	28.7	0.25	9.7	Unique_target	1.02	364	26036	237	70	57	70.4	0.69	28.6	0.2	7.7			5uf6_8574	2.8	1.21	1.02	88.2	70.4	28.7	28.6	9.7	7.7
3j9c_6224	2.9	Unique_target	1.13	337	2519	257	35	45	79.7	0.71	32.6	0.26	8.4	Unique_target	1.04	308	2373	218	38	52	72.8	0.7	26	0.19	7			3j9c_6224	2.9	1.13	1.04	79.7	72.8	32.6	26	8.4	7
3jci_6555	2.9	Unique_target	0.98	176	11044	157	0	19	92.6	0.94	59.1	0.55	11	Unique_target	1.2	129	8451	46	61	22	67.9	0.57	12.4	0.08	7.2			3jci_6555	2.9	0.98	1.2	92.6	67.9	59.1	12.4	11	7.2
5t4d_8354	3	Unique_target	0.98	402	1314	322	46	34	86.8	0.89	54	0.47	14.4	Unique_target	0.98	355	1141	281	28	46	76.7	0.78	41.4	0.32	9.9			5t4d_8354	3	0.98	0.98	86.8	76.7	54	41.4	14.4	9.9
5wq7_6675	3.04	Unique_target	0.94	304	13376	221	44	39	64.4	0.69	43.4	0.28	12.7	Unique_target	0.97	312	13368	241	29	42	66.1	0.68	33.7	0.22	10.8			5wq7_6675	3.04	0.94	0.97	64.4	66.1	43.4	33.7	12.7	10.8
5gaq_8015	3.1	Unique_target	1.16	260	2719	101	133	26	90.3	0.78	12.3	0.11	10.8	Unique_target	1.18	219	2481	134	48	37	76	0.64	15.1	0.11	6.8			5gaq_8015	3.1	1.16	1.18	90.3	76	12.3	15.1	10.8	6.8
6bcj_7081	3.14	Unique_target	0.98	613	2003	482	61	70	65.5	0.67	51.1	0.33	10.9	Unique_target	0.79	465	1451	373	49	43	49.7	0.63	66.5	0.33	12.9			6bcj_7081	3.14	0.98	0.79	65.5	49.7	51.1	66.5	10.9	12.9
3j7h_5995	3.2	Unique_target	1.29	876	2900	441	330	105	85.7	0.66	32.1	0.27	9	Unique_target	1.24	686	2386	364	205	117	67.1	0.54	15.7	0.11	7.1			3j7h_5995	3.2	1.29	1.24	85.7	67.1	32.1	15.7	9	7.1
5wq8_6676	3.26	Unique_target	1.29	332	14503	187	86	59	66.9	0.52	12	0.08	11.9	Unique_target	1.19	348	13962	228	40	80	70.2	0.59	19.8	0.14	8.7			5wq8_6676	3.26	1.29	1.19	66.9	70.2	12	19.8	11.9	8.7
5irz_8118	3.28	Unique_target	1.07	312	1156	267	6	39	79.2	0.74	38.1	0.3	13	Unique_target	0.82	283	973	237	13	33	71.8	0.87	61.1	0.44	10.9			5irz_8118	3.28	1.07	0.82	79.2	71.8	38.1	61.1	13	10.9
3j9d_6239	3.3	Unique_target	1.07	659	53	538	57	64	88.3	0.82	36.6	0.32	11.8	Unique_target	1.09	496	62	340	91	65	66.5	0.61	25.4	0.17	8.7			3j9d_6239	3.3	1.07	1.09	88.3	66.5	36.6	25.4	11.8	8.7
3j9e_6240	3.3	Unique_target	0.93	383	15	352	0	31	73.7	0.8	74.9	0.55	15.3	Unique_target	0.88	349	20	282	25	42	67.1	0.76	46.1	0.31	8.9			3j9e_6240	3.3	0.93	0.88	73.7	67.1	74.9	46.1	15.3	8.9
5h1q_9570	3.3	Unique_target	1.17	280	2416	247	0	33	77.6	0.66	30	0.23	12.2	Unique_target	0.84	216	1912	188	8	20	59.8	0.71	68.1	0.41	12			5h1q_9570	3.3	1.17	0.84	77.6	59.8	30	68.1	12.2	12
5w68_8778	3.3	Unique_target	1.19	256	11084	161	51	44	73.1	0.61	5.9	0.04	10.7	Unique_target	1.21	245	9325	112	89	44	70	0.58	15.1	0.11	7.9			5w68_8778	3.3	1.19	1.21	73.1	70	5.9	15.1	10.7	7.9
6b7n_7063	3.3	Unique_target	1.32	721	1667	400	206	115	74.6	0.57	21.6	0.16	8.3	Unique_target	1.34	691	1823	330	203	158	71.5	0.54	22.7	0.16	6.8			6b7n_7063	3.3	1.32	1.34	74.6	71.5	21.6	22.7	8.3	6.8
5i68_8072	3.37	Unique_target	1.22	608	4632	529	7	72	91.8	0.76	40.6	0.37	10	Unique_target	1.14	437	3371	269	109	59	66	0.58	25.9	0.17	9.3			5i68_8072	3.37	1.22	1.14	91.8	66	40.6	25.9	10	9.3
5w81_8782	3.37	Unique_target	1.47	890	72	700	59	131	75.9	0.52	25.7	0.2	10.5	Unique_target	1.48	769	66	521	84	164	65.6	0.44	24.3	0.16	7.6			5w81_8782	3.37	1.47	1.48	75.9	65.6	25.7	24.3	10.5	7.6
5o3l_3741	3.4	Unique_target	1.67	62	7578	20	25	17	84.9	0.51	6.5	0.05	6.9	Unique_target	1.47	58	4972	22	14	22	79.5	0.54	25.9	0.21	5.3			5o3l_3741	3.4	1.67	1.47	84.9	79.5	6.5	25.9	6.9	5.3
5szs_8331	3.4	Unique_target	1.36	867	2019	480	254	133	73.7	0.54	18.1	0.13	8	Unique_target	1.34	757	1877	373	222	162	64.3	0.48	14.3	0.09	6.7			5szs_8331	3.4	1.36	1.34	73.7	64.3	18.1	14.3	8	6.7
5tfy_8405	3.4	Unique_target	1.36	133	10917	85	24	24	81.1	0.6	7.5	0.06	7.8	Unique_target	1.35	133	10085	76	36	21	81.1	0.6	18	0.15	9.5			5tfy_8405	3.4	1.36	1.35	81.1	81.1	7.5	18	7.8	9.5
5w5f_8767	3.4	Unique_target	1.34	161	21439	127	4	30	98.8	0.73	29.2	0.29	10.1	Unique_target	1.46	154	18350	71	55	28	94.5	0.65	9.1	0.09	8.6			5w5f_8767	3.4	1.34	1.46	98.8	94.5	29.2	9.1	10.1	8.6
3jd0_6631	3.47	Unique_target	1.13	394	2078	323	25	46	79.4	0.71	56.6	0.45	11.3	Unique_target	1.14	276	1476	186	52	38	55.6	0.49	33.7	0.19	9.9			3jd0_6631	3.47	1.13	1.14	79.4	55.6	56.6	33.7	11.3	9.9
5h3o_6656	3.5	Unique_target	1.25	406	5198	266	50	90	79.6	0.64	42.9	0.34	10.4	Unique_target	1.33	430	4854	240	51	139	84.3	0.64	17.7	0.15	8.8			5h3o_6656	3.5	1.25	1.33	79.6	84.3	42.9	17.7	10.4	8.8
5wc3_8795	3.5	Unique_target	1.59	116	10024	50	37	29	83.5	0.53	11.2	0.09	7.7	Unique_target	1.55	118	9992	52	32	34	84.9	0.55	14.4	0.12	6.2			5wc3_8795	3.5	1.59	1.55	83.5	84.9	11.2	14.4	7.7	6.2
5u6p_8512	3.51	Unique_target	1.18	367	1281	253	63	51	72.8	0.62	39.5	0.29	9	Unique_target	1.03	351	1153	277	27	47	69.6	0.68	37	0.26	9.8			5u6p_8512	3.51	1.18	1.03	72.8	69.6	39.5	37	9	9.8
5vkq_8702	3.55	Unique_target	1.27	496	1584	343	66	87	33.1	0.26	7.3	0.02	9.7	Unique_target	1.33	593	2063	377	85	131	39.6	0.3	25.6	0.1	7.5			5vkq_8702	3.55	1.27	1.33	33.1	39.6	7.3	25.6	9.7	7.5
5wln_8860	3.57	Unique_target	1.45	179	4561	63	81	35	45.2	0.31	5	0.02	8.5	Unique_target	1.41	160	3575	64	62	34	40.4	0.29	13.1	0.05	6.7			5wln_8860	3.57	1.45	1.41	45.2	40.4	5	13.1	8.5	6.7
3j89_6123	3.6	Unique_target	1.15	24	7728	21	0	3	82.8	0.72	4.2	0.03	12	Unique_target	0.97	23	6855	17	0	6	79.3	0.82	39.1	0.31	11.5			3j89_6123	3.6	1.15	0.97	82.8	79.3	4.2	39.1	12	11.5
3ja7_6324	3.6	Unique_target	1.25	303	3537	238	28	37	70.8	0.57	43.6	0.31	10.1	Unique_target	1.26	257	3187	173	48	36	60	0.48	30	0.18	10.3			3ja7_6324	3.6	1.25	1.26	70.8	60	43.6	30	10.1	10.3
5leg_4042	3.6	Unique_target	1.05	62	116498	52	0	10	98.4	0.94	66.1	0.65	12.4	Unique_target	1.02	60	92020	49	0	11	95.2	0.94	46.7	0.44	10			5leg_4042	3.6	1.05	1.02	98.4	95.2	66.1	46.7	12.4	10
5tcq_8399	3.6	Unique_target	1.13	293	13927	218	37	38	87.2	0.78	56	0.49	13.3	Unique_target	1.38	282	12708	128	85	69	83.9	0.61	21.6	0.18	7			5tcq_8399	3.6	1.13	1.38	87.2	83.9	56	21.6	13.3	7
3j6j_5925	3.64	Unique_target	1.1	96	5344	83	0	13	99	0.9	5.2	0.05	13.7	Unique_target	1.19	97	5071	42	32	23	100	0.84	16.5	0.16	12.1			3j6j_5925	3.64	1.1	1.19	99	100	5.2	16.5	13.7	12.1
5ljv_4062	3.64	Unique_target	1.39	296	8182	172	53	71	91.1	0.65	15.5	0.14	7.2	Unique_target	1.24	290	8380	174	50	66	89.2	0.72	13.4	0.12	7.8			5ljv_4062	3.64	1.39	1.24	91.1	89.2	15.5	13.4	7.2	7.8
5wpq_8881	3.64	Unique_target	1.11	372	1280	311	19	42	81.9	0.74	51.3	0.42	13.3	Unique_target	1	328	1096	264	19	45	72.2	0.72	36	0.26	10.6			5wpq_8881	3.64	1.11	1	81.9	72.2	51.3	36	13.3	10.6
5va1_8650	3.7	Unique_target	1.34	350	1174	254	34	62	62.5	0.47	20.6	0.13	8.3	Unique_target	1.15	213	675	144	32	37	38	0.33	38	0.14	9.3			5va1_8650	3.7	1.34	1.15	62.5	38	20.6	38	8.3	9.3
5x59_6704	3.7	Unique_target	1.64	294	696	180	50	64	25.8	0.16	4.8	0.01	8.2	Unique_target	1.78	424	1064	207	82	135	37.2	0.21	23.8	0.09	7.4			5x59_6704	3.7	1.64	1.78	25.8	37.2	4.8	23.8	8.2	7.4
5oyb_3860	3.75	Unique_target	1.3	544	636	393	65	86	75.8	0.58	44.7	0.34	9.5	Unique_target	1.2	493	603	343	60	90	68.7	0.57	40.8	0.28	9.1			5oyb_3860	3.75	1.3	1.2	75.8	68.7	44.7	40.8	9.5	9.1
5u70_8515	3.76	Unique_target	1.33	656	2124	340	220	96	72.7	0.55	11.4	0.08	9.1	Unique_target	1.26	634	2058	323	201	110	70.3	0.56	14.7	0.1	8.2			5u70_8515	3.76	1.33	1.26	72.7	70.3	11.4	14.7	9.1	8.2
3j5q_5776	3.8	Unique_target	1.4	311	1081	214	39	58	52.5	0.38	22.2	0.12	11.1	Unique_target	1.25	267	949	219	16	32	45.1	0.36	26.2	0.12	11.1			3j5q_5776	3.8	1.4	1.25	52.5	45.1	22.2	26.2	11.1	11.1
3j63_5830	3.8	Unique_target	1.66	52	1838	18	24	10	57.1	0.34	11.5	0.07	7.4	Unique_target	1.65	53	1652	29	15	9	58.2	0.35	17	0.1	10.6			3j63_5830	3.8	1.66	1.65	57.1	58.2	11.5	17	7.4	10.6
3jaf_6346	3.8	Unique_target	1.29	279	1216	196	49	34	81.6	0.63	39.8	0.32	11.6	Unique_target	1.05	227	973	111	90	26	66.4	0.63	32.6	0.22	11.3			3jaf_6346	3.8	1.29	1.05	81.6	66.4	39.8	32.6	11.6	11.3
3jcf_6551	3.8	Unique_target	1.32	308	1357	191	87	30	88.3	0.67	14.6	0.13	11.8	Unique_target	1.26	254	1161	169	41	44	72.8	0.58	37.8	0.28	9.1			3jcf_6551	3.8	1.32	1.26	88.3	72.8	14.6	37.8	11.8	9.1
5a22_6337	3.8	Unique_target	1.32	848	60	495	219	134	42.4	0.32	11	0.05	8.8	Unique_target	1.3	1011	71	578	266	167	50.5	0.39	16.8	0.08	8.3			5a22_6337	3.8	1.32	1.3	42.4	50.5	11	16.8	8.8	8.3
5flu_3222	3.8	Unique_target	1.74	134	2466	55	47	32	82.2	0.47	5.2	0.04	6.4	Unique_target	1.7	108	1946	31	45	32	66.3	0.39	13	0.09	5.7			5flu_3222	3.8	1.74	1.7	82.2	66.3	5.2	13	6.4	5.7
5k10_8192	3.8	Unique_target	1.57	237	319	103	81	53	59.7	0.38	3.4	0.02	7	Unique_target	1.24	175	211	124	20	31	44.1	0.36	6.3	0.03	8.8			5k10_8192	3.8	1.57	1.24	59.7	44.1	3.4	6.3	7	8.8
5kuf_8289	3.8	Unique_target	1.57	237	899	88	90	59	31.6	0.2	6.3	0.02	9.5	Unique_target	1.62	269	1079	142	43	84	35.9	0.22	6.7	0.02	6			5kuf_8289	3.8	1.57	1.62	31.6	35.9	6.3	6.7	9.5	6
5lii_4053	3.8	Unique_target	1.49	234	38	88	89	57	54	0.36	14.5	0.08	5.6	Unique_target	1.48	247	40	100	81	66	57	0.39	17.4	0.1	5.5			5lii_4053	3.8	1.49	1.48	54	57	14.5	17.4	5.6	5.5
5tji_8414	3.8	Unique_target	1.37	374	1382	208	101	65	42.4	0.31	16.6	0.07	8.5	Unique_target	1.38	440	1976	243	90	107	49.9	0.36	22.3	0.11	6.9			5tji_8414	3.8	1.37	1.38	42.4	49.9	16.6	22.3	8.5	6.9
5wp6_8871	3.8	Unique_target	1.27	625	2119	417	110	98	64	0.5	38.2	0.24	9.1	Unique_target	1.17	591	2073	420	57	114	60.5	0.52	33.5	0.2	8.1			5wp6_8871	3.8	1.27	1.17	64	60.5	38.2	33.5	9.1	8.1
5xlr_6732	3.8	Unique_target	1.39	444	993	321	45	78	43.4	0.31	15.3	0.07	8.5	Unique_target	1.41	430	1031	229	93	108	42.1	0.3	24	0.1	6.9			5xlr_6732	3.8	1.39	1.41	43.4	42.1	15.3	24	8.5	6.9
6bgi_7095	3.8	Unique_target	1.52	267	419	152	58	57	52.4	0.34	12.7	0.07	7.9	Unique_target	1.42	304	516	193	59	52	59.6	0.42	25.7	0.15	10.5			6bgi_7095	3.8	1.52	1.42	52.4	59.6	12.7	25.7	7.9	10.5
6bpz_7128	3.8	Unique_target	1.31	514	1103	268	172	74	57.1	0.44	22.2	0.13	16.1	Unique_target	1.23	487	1052	338	69	80	54.1	0.44	26.1	0.14	10.4			6bpz_7128	3.8	1.31	1.23	57.1	54.1	22.2	26.1	16.1	10.4
5uak_8516	3.87	Unique_target	1.52	773	63	335	291	147	67.9	0.45	7.5	0.05	9.2	Unique_target	1.46	702	76	452	72	178	61.6	0.42	15.2	0.09	9.2			5uak_8516	3.87	1.52	1.46	67.9	61.6	7.5	15.2	9.2	9.2
5l93_4015	3.9	Unique_target	1.61	105	4137	35	35	35	46.9	0.29	4.8	0.02	6.2	Unique_target	1.52	149	6325	68	47	34	66.5	0.44	20.1	0.13	8.3			5l93_4015	3.9	1.61	1.52	46.9	66.5	4.8	20.1	6.2	8.3
5mpp_3538	3.9	Unique_target	1.54	129	8151	112	0	17	83.8	0.55	41.1	0.34	12.9	Unique_target	1.66	104	7576	52	30	22	67.5	0.41	31.7	0.21	6.1			5mpp_3538	3.9	1.54	1.66	83.8	67.5	41.1	31.7	12.9	6.1
5v7v_8642	3.9	Unique_target	1.23	526	87	418	66	42	85.8	0.7	46.8	0.4	16.4	Unique_target	1.27	467	185	352	38	77	76.2	0.6	28.7	0.22	9.9			5v7v_8642	3.9	1.23	1.27	85.8	76.2	46.8	28.7	16.4	9.9
5vc7_8658	3.9	Unique_target	1.62	339	1941	128	126	85	62.3	0.39	10.6	0.07	7.7	Unique_target	1.5	344	1900	185	88	71	63.2	0.42	11	0.07	7.2			5vc7_8658	3.9	1.62	1.5	62.3	63.2	10.6	11	7.7	7.2
5uvn_8608	3.96	Unique_target	1.56	212	1414	99	65	48	51	0.33	6.1	0.03	6.2	Unique_target	1.54	195	1239	85	61	49	46.9	0.3	10.3	0.05	5.3			5uvn_8608	3.96	1.56	1.54	51	46.9	6.1	10.3	6.2	5.3
3j9l_2871	4	Unique_target	1.51	374	7034	270	24	80	35.2	0.23	17.4	0.06	7.6	Unique_target	1.6	309	6107	161	52	96	29.1	0.18	13.6	0.04	6.6			3j9l_2871	4	1.51	1.6	35.2	29.1	17.4	13.6	7.6	6.6
3jcl_6526	4	Unique_target	1.52	334	800	159	95	80	31.3	0.21	8.4	0.03	8	Unique_target	1.53	430	1136	211	108	111	40.3	0.26	13.7	0.06	6.2			3jcl_6526	4	1.52	1.53	31.3	40.3	8.4	13.7	8	6.2
5kyh_8298	4	Unique_target	1.77	127	4367	30	55	42	52.5	0.3	5.5	0.03	5.5	Unique_target	1.63	116	4819	46	28	42	47.9	0.29	14.7	0.07	5			5kyh_8298	4	1.77	1.63	52.5	47.9	5.5	14.7	5.5	5
5i08_8069	4.04	Unique_target	1.5	447	1062	285	71	91	46.7	0.31	6.7	0.03	6.9	Unique_target	1.55	571	1886	293	118	160	59.6	0.39	12.3	0.07	6.4			5i08_8069	4.04	1.5	1.55	46.7	59.6	6.7	12.3	6.9	6.4
6aye_7018	4.06	Unique_target	1.33	371	1241	246	75	50	77.9	0.59	7	0.05	10.9	Unique_target	1.24	297	979	127	121	49	62.4	0.5	17.5	0.11	11			6aye_7018	4.06	1.33	1.24	77.9	62.4	7	17.5	10.9	11
3j3i_5600	4.1	Unique_target	1.63	643	45197	203	293	147	65.5	0.4	9.5	0.06	7.1	Unique_target	1.62	615	43305	253	200	162	62.6	0.39	8.8	0.05	6.3			3j3i_5600	4.1	1.63	1.62	65.5	62.6	9.5	8.8	7.1	6.3
3jd6_6425	4.1	Unique_target	2	110	2530	20	37	53	65.9	0.33	7.3	0.05	5.8	Unique_target	1.88	73	1431	37	6	30	43.7	0.23	9.6	0.04	4.6			3jd6_6425	4.1	2	1.88	65.9	43.7	7.3	9.6	5.8	4.6
5v6p_8637	4.1	Unique_target	1.54	231	387	121	84	26	85.6	0.56	9.1	0.08	16.5	Unique_target	1.34	224	404	121	77	26	83	0.62	9.8	0.08	13.2			5v6p_8637	4.1	1.54	1.34	85.6	83	9.1	9.8	16.5	13.2
5xjy_6724	4.1	Unique_target	1.55	552	46	162	239	151	29	0.19	7.2	0.02	7	Unique_target	1.31	665	47	371	185	109	35	0.27	13.2	0.05	8.8			5xjy_6724	4.1	1.55	1.31	29	35	7.2	13.2	7	8.8
6b3o_7040	4.1	Unique_target	1.35	165	387	105	25	35	48	0.36	48.5	0.23	10.3	Unique_target	1.42	220	530	123	48	49	64	0.45	33.2	0.21	7.3			6b3o_7040	4.1	1.35	1.42	48	64	48.5	33.2	10.3	7.3
6bpq_7127	4.1	Unique_target	1.41	485	1679	311	78	96	58.1	0.41	16.5	0.1	8.2	Unique_target	1.27	479	1697	314	83	82	57.4	0.45	14.2	0.08	10.6			6bpq_7127	4.1	1.41	1.27	58.1	57.4	16.5	14.2	8.2	10.6
5a6f_3063	4.2	Unique_target	1.55	221	851	35	140	46	40.9	0.26	4.5	0.02	6.7	Unique_target	1.63	305	1199	118	98	89	56.5	0.35	8.5	0.05	6.8			5a6f_3063	4.2	1.55	1.63	40.9	56.5	4.5	8.5	6.7	6.8
5lij_4054	4.2	Unique_target	1.56	117	18	80	14	23	77	0.49	83.8	0.64	6.5	Unique_target	1.37	93	5	31	44	18	61.2	0.45	100	0.61	7.2			5lij_4054	4.2	1.56	1.37	77	61.2	83.8	100	6.5	7.2
5n9y_3605	4.2	Unique_target	1.38	224	951	145	37	42	68.5	0.5	43.3	0.3	9.7	Unique_target	1.39	229	1066	129	52	48	70	0.5	22.3	0.16	8.2			5n9y_3605	4.2	1.38	1.39	68.5	70	43.3	22.3	9.7	8.2
5o4u_3746	4.2	Unique_target	1.81	133	22827	10	50	73	64.3	0.35	9.8	0.06	5.8	Unique_target	1.66	198	48218	38	83	77	95.7	0.58	9.1	0.09	6			5o4u_3746	4.2	1.81	1.66	64.3	95.7	9.8	9.1	5.8	6
5oh0_3809	4.2	Unique_target	1.68	115	3923	43	30	42	73.2	0.44	5.2	0.04	5	Unique_target	1.38	121	4451	33	50	38	77.1	0.56	17.4	0.13	5.5			5oh0_3809	4.2	1.68	1.38	73.2	77.1	5.2	17.4	5	5.5
5tv4_8469	4.2	Unique_target	1.73	302	396	78	155	69	53	0.31	5.3	0.03	8.4	Unique_target	1.52	315	386	131	116	68	55.3	0.36	9.2	0.05	8.3			5tv4_8469	4.2	1.73	1.52	53	55.3	5.3	9.2	8.4	8.3
5v4s_8632	4.2	Unique_target	1.43	241	867	149	54	38	62.3	0.44	7.9	0.05	12.1	Unique_target	1.45	218	854	85	87	46	56.3	0.39	21.1	0.12	7.8			5v4s_8632	4.2	1.43	1.45	62.3	56.3	7.9	21.1	12.1	7.8
5wk5_8855	4.2	Unique_target	1.3	235	12270	188	16	31	87.4	0.67	7.2	0.06	13.1	Unique_target	1.23	175	8886	81	68	26	65.1	0.53	12	0.08	9.7			5wk5_8855	4.2	1.3	1.23	87.4	65.1	7.2	12	13.1	9.7
3j9p_6267	4.24	Unique_target	1.45	419	1385	267	75	77	74.8	0.52	28.6	0.21	9.1	Unique_target	1.32	319	1069	232	15	72	57	0.43	21	0.12	7.8			3j9p_6267	4.24	1.45	1.32	74.8	57	28.6	21	9.1	7.8
3los_5137	4.3	Unique_target	1.8	146	2654	22	82	42	27.4	0.15	3.4	0.01	7	Unique_target	1.88	227	4733	73	69	85	42.7	0.23	8.4	0.04	5.8			3los_5137	4.3	1.8	1.88	27.4	42.7	3.4	8.4	7	5.8
5aey_2850	4.3	Unique_target	1.67	138	3022	40	43	55	43.4	0.26	5.1	0.02	6.3	Unique_target	1.48	202	4518	81	56	65	63.5	0.43	7.4	0.05	5.8			5aey_2850	4.3	1.67	1.48	43.4	63.5	5.1	7.4	6.3	5.8
5wrg_6679	4.3	Unique_target	1.57	314	979	150	80	84	42.7	0.27	8.3	0.04	7.8	Unique_target	1.65	329	1099	164	66	99	44.7	0.27	5.5	0.02	6.6			5wrg_6679	4.3	1.57	1.65	42.7	44.7	8.3	5.5	7.8	6.6
5hi9_6580	4.4	Unique_target	1.72	281	947	129	76	76	46.7	0.27	10	0.05	6.7	Unique_target	1.67	288	1020	149	60	79	47.8	0.29	9.7	0.05	7.2			5hi9_6580	4.4	1.72	1.67	46.7	47.8	10	9.7	6.7	7.2
5jul_8177	4.4	Unique_target	1.59	399	6881	245	71	83	32.4	0.2	16.5	0.05	7.5	Unique_target	1.58	388	6908	192	99	97	31.5	0.2	11.1	0.03	6.8			5jul_8177	4.4	1.59	1.58	32.4	31.5	16.5	11.1	7.5	6.8
3jd8_6640	4.43	Unique_target	1.82	515	69	146	199	170	45.5	0.25	3.9	0.02	6.9	Unique_target	1.7	657	85	268	224	165	58	0.34	7.2	0.04	7.5			3jd8_6640	4.43	1.82	1.7	45.5	58	3.9	7.2	6.9	7.5
5ly6_4118	4.5	Unique_target	1.95	194	17992	44	36	114	41.2	0.21	6.2	0.03	6.7	Unique_target	1.89	281	28153	69	61	151	59.7	0.32	6.4	0.04	5.9			5ly6_4118	4.5	1.95	1.89	41.2	59.7	6.2	6.4	6.7	5.9
																												0	0	0	0	0	0	0	0	0	0
																												0	0	0	0	0	0	0	0	0	0
																												0	0	0	0	0	0	0	0
																												0	0	0	0	0	0	0	0
																												0	0	0	0	0	0	0	0
																												0	0	0	0	0	0	0	0
																												0	0	0	0	0	0	0	0
																												0	0	0	0	0	0	0	0
																												0	0	0	0	0	0	0	0
																												0	0	0	0	0	0	0	0
																												0	0	0	0	0	0	0	0
																												0	0	0	0	0	0	0	0
																												0	0	0	0	0	0	0	0
																												0	0	0	0	0	0	0	0
																												0	0	0	0	0	0	0	0
																												0	0	0	0	0	0	0	0
																												0	0	0	0	0	0	0	0
																												0	0	0	0	0	0	0	0

## Sheet: V1 vs V2 timing
Timings and residues built for map-to-model version 1 and version 2 (this paper)
															v1 total residues/total time	v2 total residues/total time		v1 sec/res	v2 sec/re
		V2	V2	V1	V1			tnb-built	tnb-time	mtm-built	mtm-time		built ratio		0.00764522	0.0373772		130.801	26.7543
ID	res	residues built	time(sec)	residues built	time(sec)			V2	V2	V1	V1		built ratio
3j3i_5600	4.1	764	19347.7	732	83764.9			764	19347.7	730	83764.9		1.04658
3j5q_5776	3.8	348	6494.92	304	41720.6			348.8	6494.92	303.6	41720.6		1.14888
3j63_5830	3.8	378	7864.3	341	36551.5			377.4	7864.3	340.1	36551.5		1.10967
3j6j_5925	3.64	680	12395.4	646	92294.8			680	12395.4	646.8	92294.8		1.05133
3j7h_5995	3.2	944	27096.1	768	104474			944	27096.1	768	104474		1.22917
3j89_6123	3.6	408	7185.61	362	46909.4			407	7185.61	361.4	46909.4		1.12618
3j9c_6224	2.9	408	10665.5	383	52288.2			407.4	10665.5	384	52288.2		1.06094
3j9d_6239	3.3	712	15864.3	558	79845.5			712.5	15864.3	557.6	79845.5		1.2778
3j9e_6240	3.3	398	12699	369	40585.3			397.8	12699	368.3	40585.3		1.0801
3j9l_2871	4	463	9096.66	401	48043.7			462.4	9096.66	400.4	48043.7		1.15485
3j9p_6267	4.24	451	8684.49	347	38774.2			450.8	8684.49	346.5	38774.2		1.30101
3j9s_6272	2.6	1163	29246.7	960	138411			1160.9	29246.7	960	138411		1.20927
3ja7_6324	3.6	320	8766.58	287	31806.2			319.8	8766.58	286.5	31806.2		1.11623
3jaf_6346	3.8	299	6507.49	240	28589.6			299.2	6507.49	240	28589.6		1.24667
3jcf_6551	3.8	333	6724.87	283	37004.4			333.3	6724.87	283.5	37004.4		1.17566
3jci_6555	2.9	187	4271.51	143	23453.8			187.2	4271.51	143	23453.8		1.30909
3jcl_6526	4	378	9083.11	522	55841.9			377.2	9083.11	523.6	55841.9		0.720397
3jd0_6631	3.47	412	10782.6	292	34267.1			411.6	10782.6	291.6	34267.1		1.41152
3jd6_6425	4.1	165	3914.42	94	10058.8			165	3914.42	93.8	10058.8		1.75906
3jd8_6640	4.43	584	15443.3	742	67352.8			582.4	15443.3	743.4	67352.8		0.783427
3los_5137	4.3	175	3831.05	310	51186.8			175.5	3831.05	310	51186.8		0.566129
5a22_6337	3.8	908	34318.4	1082	165322			910	34318.4	1080	165322		0.842593
5a6f_3063	4.2	268	6619.08	376	47065.9			268.2	6619.08	375.3	47065.9		0.714628
5aey_2850	4.3	632	20147.2	944	132802			630	20147.2	942.4	132802		0.668506
5flu_3222	3.8	200	4072.08	158	22932.1			200.4	4072.08	158.4	22932.1		1.26515
5ftj_3295	2.3	495	13029.9	409	53367.1			495	13029.9	408	53367.1		1.21324
5gaq_8015	3.1	331	7201.56	300	47485.7			331.5	7201.56	299	47485.7		1.1087
5h1q_9570	3.3	337	6485.98	266	41379.2			337.4	6485.98	266	41379.2		1.26842
5h3o_6656	3.5	1401	32126.6	1321	164740			1398.6	32126.6	1320.6	164740		1.05906
5hi9_6580	4.4	307	6051.63	327	21967.5			306.6	6051.63	326.4	21967.5		0.939338
5i08_8069	4.04	503	11412.5	819	96175.7			504	11412.5	819.5	96175.7		0.615009
5i68_8072	3.37	655	17772.4	476	60362.9			656	17772.4	477.3	60362.9		1.3744
5irz_8118	3.28	367	8360.06	314	38490.1			367.4	8360.06	315	38490.1		1.16635
5jul_8177	4.4	455	11941	456	37043.9			455.7	11941	455.7	37043.9		1
5k0z_8191	2.8	224	5783.24	213	21147.9			224	5783.24	213.6	21147.9		1.04869
5k10_8192	3.8	278	11030.7	193	21443.7			278.4	11030.7	192.5	21443.7		1.44623
5kuf_8289	3.8	568	17810.7	674	115650			569.6	17810.7	673.2	115650		0.846108
5kyh_8298	4	214	6555.36	235	24082.9			214.4	6555.36	235.2	24082.9		0.911565
5l93_4015	3.9	707	20565.4	1079	150182			705.6	20565.4	1076.4	150182		0.655518
5leg_4042	3.6	1457	34508.3	1151	147320			1457.3	34508.3	1150.2	147320		1.267
5lii_4053	3.8	272	5657.05	287	33903.8			272	5657.05	286	33903.8		0.951049
5lij_4054	4.2	135	2358.42	98	10278.4			135.2	2358.42	98	10278.4		1.37959
5ljv_4062	3.64	1413	39961.1	1445	195748			1409.4	39961.1	1449.6	195748		0.972268
5ly6_4118	4.5	433	11237.3	677	76250.7			433.4	11237.3	676.2	76250.7		0.640935
5mpp_3538	3.9	138	3456.49	128	18544.5			137.9	3456.49	128	18544.5		1.07734
5n9y_3605	4.2	235	5156.15	259	20809.2			235	5156.15	259.2	20809.2		0.906636
5o3l_3741	3.4	764	19795.3	503	70687.7			763.2	19795.3	504	70687.7		1.51429
5o4u_3746	4.2	1435	39194.7	3026	213234			1432.2	39194.7	3017.8	213234		0.474584
5oh0_3809	4.2	673	17369.7	762	154283			673.1	17369.7	763.8	154283		0.881252
5oyb_3860	3.75	590	14356.9	548	53797.6			591.3	14356.9	547.2	53797.6		1.08059
5szs_8331	3.4	962	27823.3	878	125614			962	27823.3	876.8	125614		1.09717
5t4d_8354	3	429	9230.53	374	51793			429	9230.53	375	51793		1.144
5tcq_8399	3.6	948	25070.5	866	164617			946	25070.5	866.2	164617		1.09213
5tfy_8405	3.4	425	10123.9	393	47557.7			424.8	10123.9	393.7	47557.7		1.07899
5tji_8414	3.8	439	12491.5	604	88367.9			439.4	12491.5	602.6	88367.9		0.729174
5tv4_8469	4.2	698	17072.3	701	81150.6			697.3	17072.3	700	81150.6		0.996143
5u6p_8512	3.51	412	8396.22	376	45443.2			411.4	8396.22	376	45443.2		1.09415
5u70_8515	3.76	695	17683.5	673	72618.1			694.4	17683.5	675	72618.1		1.02874
5uak_8516	3.87	836	28212	778	84961.9			834.9	28212	778.8	84961.9		1.07203
5uf6_8574	2.8	548	14792	440	85062.2			548.6	14792	440.7	85062.2		1.24484
5uvn_8608	3.96	271	5770.07	239	38722.7			270.9	5770.07	239.2	38722.7		1.13253
5v4s_8632	4.2	277	9382.94	268	34258.7			277.2	9382.94	268.2	34258.7		1.03356
5v6p_8637	4.1	309	7144.6	314	42617.2			309.4	7144.6	314.5	42617.2		0.983784
5v7v_8642	3.9	613	14560	652	64754.1			613.2	14560	652.8	64754.1		0.939338
5va1_8650	3.7	381	9554.53	222	30075			380.8	9554.53	222.3	30075		1.713
5vc7_8658	3.9	380	8376.79	374	45370.5			380.1	8376.79	374	45370.5		1.01631
5vkq_8702	3.55	520	14443.1	664	78197.5			520.2	14443.1	664	78197.5		0.783434
5w5f_8767	3.4	1200	35394.7	1028	178957			1197	35394.7	1027.5	178957		1.16496
5w68_8778	3.3	756	24298.4	638	98540.4			756.4	24298.4	639.6	98540.4		1.18261
5w81_8782	3.37	962	42576.6	835	91874.6			962.5	42576.6	833	91874.6		1.15546
5wc3_8795	3.5	338	8992.37	337	100862			338	8992.37	336.6	100862		1.00416
5wk5_8855	4.2	305	8445.68	221	24623.2			304.5	8445.68	221.2	24623.2		1.37658
5wln_8860	3.57	316	7944.71	249	32670.3			316.4	7944.71	248.9	32670.3		1.27119
5wp6_8871	3.8	686	20229	666	83930.9			686	20229	666.5	83930.9		1.02926
5wpq_8881	3.64	413	8141.54	356	41856.5			413.1	8141.54	355.6	41856.5		1.1617
5wq7_6675	3.04	912	24044	912	137701			910.2	24044	910.6	137701		0.999561
5wq8_6676	3.26	989	33561.4	954	148088			988.1	33561.4	955.5	148088		1.03412
5wrg_6679	4.3	431	11464.4	476	79502.4			432	11464.4	476	79502.4		0.907563
5x59_6704	3.7	330	10399.2	496	76917.5			330.6	10399.2	497	76917.5		0.665191
5xjy_6724	4.1	598	19615.9	712	73276.2			596.6	19615.9	712.8	73276.2		0.836981
5xlr_6732	3.8	479	11628.1	487	50001.8			479.4	11628.1	486	50001.8		0.98642
6aye_7018	4.06	403	8959.45	319	40682.3			403.2	8959.45	319	40682.3		1.26395
6b3o_7040	4.1	184	4346.23	250	43016.9			184	4346.23	249.7	43016.9		0.736884
6b7n_7063	3.3	796	25857.3	838	131878			795.4	25857.3	835.7	131878		0.951777
6bcj_7081	3.14	654	18976.6	479	84526.8			652.8	18976.6	478.5	84526.8		1.36426
6bgi_7095	3.8	343	9618.31	410	53844.5			342.4	9618.31	409.2	53844.5		0.836755
6bpq_7127	4.1	541	14366.7	544	71870.2			540	14366.7	542.5	71870.2		0.995392
6bpz_7128	3.8	539	15904.9	513	69818			538	15904.9	511.5	69818		1.05181
								0	0	0	0		#DIV/0!
								0	0	0	0		#DIV/0!

## Sheet: V1 vs V2 chain length
Chain length for map-to-model version 1 and version 2 (this paper)
								22.558	15.6341
	resolution	V2	V1	V2	V1		resolution	tnb-avg-length	mtm-avg-length	total length	total length
ID	resolution	tnb-chains	tnb-length	mtm-chains	mtm-length		resolution	V2	V1	V2	V1
3j3i_5600	4.1	40	19.1	50	14.6		4.1	19.1	14.6	764	730
3j5q_5776	3.8	16	21.8	12	25.3		3.8	21.8	25.3	348.8	303.6
3j63_5830	3.8	17	22.2	19	17.9		3.8	22.2	17.9	377.4	340.1
3j6j_5925	3.64	16	42.5	42	15.4		3.64	42.5	15.4	680	646.8
3j7h_5995	3.2	40	23.6	48	16		3.2	23.6	16	944	768
3j89_6123	3.6	22	18.5	26	13.9		3.6	18.5	13.9	407	361.4
3j9c_6224	2.9	21	19.4	32	12		2.9	19.4	12	407.4	384
3j9d_6239	3.3	25	28.5	34	16.4		3.3	28.5	16.4	712.5	557.6
3j9e_6240	3.3	9	44.2	29	12.7		3.3	44.2	12.7	397.8	368.3
3j9l_2871	4	17	27.2	26	15.4		4	27.2	15.4	462.4	400.4
3j9p_6267	4.24	14	32.2	15	23.1		4.24	32.2	23.1	450.8	346.5
3j9s_6272	2.6	47	24.7	80	12		2.6	24.7	12	1160.9	960
3ja7_6324	3.6	13	24.6	15	19.1		3.6	24.6	19.1	319.8	286.5
3jaf_6346	3.8	11	27.2	16	15		3.8	27.2	15	299.2	240
3jcf_6551	3.8	11	30.3	15	18.9		3.8	30.3	18.9	333.3	283.5
3jci_6555	2.9	6	31.2	13	11		2.9	31.2	11	187.2	143
3jcl_6526	4	23	16.4	34	15.4		4	16.4	15.4	377.2	523.6
3jd0_6631	3.47	14	29.4	18	16.2		3.47	29.4	16.2	411.6	291.6
3jd6_6425	4.1	11	15	7	13.4		4.1	15	13.4	165	93.8
3jd8_6640	4.43	32	18.2	42	17.7		4.43	18.2	17.7	582.4	743.4
3los_5137	4.3	13	13.5	31	10		4.3	13.5	10	175.5	310
5a22_6337	3.8	52	17.5	75	14.4		3.8	17.5	14.4	910	1080
5a6f_3063	4.2	18	14.9	27	13.9		4.2	14.9	13.9	268.2	375.3
5aey_2850	4.3	42	15	76	12.4		4.3	15	12.4	630	942.4
5flu_3222	3.8	12	16.7	12	13.2		3.8	16.7	13.2	200.4	158.4
5ftj_3295	2.3	18	27.5	30	13.6		2.3	27.5	13.6	495	408
5gaq_8015	3.1	15	22.1	23	13		3.1	22.1	13	331.5	299
5h1q_9570	3.3	14	24.1	19	14		3.3	24.1	14	337.4	266
5h3o_6656	3.5	63	22.2	71	18.6		3.5	22.2	18.6	1398.6	1320.6
5hi9_6580	4.4	14	21.9	17	19.2		4.4	21.9	19.2	306.6	326.4
5i08_8069	4.04	24	21	55	14.9		4.04	21	14.9	504	819.5
5i68_8072	3.37	20	32.8	37	12.9		3.37	32.8	12.9	656	477.3
5irz_8118	3.28	11	33.4	21	15		3.28	33.4	15	367.4	315
5jul_8177	4.4	21	21.7	21	21.7		4.4	21.7	21.7	455.7	455.7
5k0z_8191	2.8	10	22.4	12	17.8		2.8	22.4	17.8	224	213.6
5k10_8192	3.8	16	17.4	11	17.5		3.8	17.4	17.5	278.4	192.5
5kuf_8289	3.8	32	17.8	51	13.2		3.8	17.8	13.2	569.6	673.2
5kyh_8298	4	16	13.4	14	16.8		4	13.4	16.8	214.4	235.2
5l93_4015	3.9	48	14.7	69	15.6		3.9	14.7	15.6	705.6	1076.4
5leg_4042	3.6	59	24.7	81	14.2		3.6	24.7	14.2	1457.3	1150.2
5lii_4053	3.8	16	17	20	14.3		3.8	17	14.3	272	286
5lij_4054	4.2	8	16.9	7	14		4.2	16.9	14	135.2	98
5ljv_4062	3.64	87	16.2	96	15.1		3.64	16.2	15.1	1409.4	1449.6
5ly6_4118	4.5	22	19.7	42	16.1		4.5	19.7	16.1	433.4	676.2
5mpp_3538	3.9	7	19.7	5	25.6		3.9	19.7	25.6	137.9	128
5n9y_3605	4.2	10	23.5	16	16.2		4.2	23.5	16.2	235	259.2
5o3l_3741	3.4	48	15.9	35	14.4		3.4	15.9	14.4	763.2	504
5o4u_3746	4.2	77	18.6	191	15.8		4.2	18.6	15.8	1432.2	3017.8
5oh0_3809	4.2	53	12.7	67	11.4		4.2	12.7	11.4	673.1	763.8
5oyb_3860	3.75	27	21.9	32	17.1		3.75	21.9	17.1	591.3	547.2
5szs_8331	3.4	52	18.5	64	13.7		3.4	18.5	13.7	962	876.8
5t4d_8354	3	11	39	25	15		3	39	15	429	375
5tcq_8399	3.6	43	22	61	14.2		3.6	22	14.2	946	866.2
5tfy_8405	3.4	24	17.7	31	12.7		3.4	17.7	12.7	424.8	393.7
5tji_8414	3.8	26	16.9	46	13.1		3.8	16.9	13.1	439.4	602.6
5tv4_8469	4.2	19	36.7	35	20		4.2	36.7	20	697.3	700
5u6p_8512	3.51	17	24.2	20	18.8		3.51	24.2	18.8	411.4	376
5u70_8515	3.76	31	22.4	45	15		3.76	22.4	15	694.4	675
5uak_8516	3.87	33	25.3	44	17.7		3.87	25.3	17.7	834.9	778.8
5uf6_8574	2.8	26	21.1	39	11.3		2.8	21.1	11.3	548.6	440.7
5uvn_8608	3.96	21	12.9	13	18.4		3.96	12.9	18.4	270.9	239.2
5v4s_8632	4.2	7	39.6	18	14.9		4.2	39.6	14.9	277.2	268.2
5v6p_8637	4.1	14	22.1	17	18.5		4.1	22.1	18.5	309.4	314.5
5v7v_8642	3.9	21	29.2	34	19.2		3.9	29.2	19.2	613.2	652.8
5va1_8650	3.7	17	22.4	19	11.7		3.7	22.4	11.7	380.8	222.3
5vc7_8658	3.9	21	18.1	22	17		3.9	18.1	17	380.1	374
5vkq_8702	3.55	17	30.6	40	16.6		3.55	30.6	16.6	520.2	664
5w5f_8767	3.4	70	17.1	75	13.7		3.4	17.1	13.7	1197	1027.5
5w68_8778	3.3	31	24.4	41	15.6		3.3	24.4	15.6	756.4	639.6
5w81_8782	3.37	35	27.5	49	17		3.37	27.5	17	962.5	833
5wc3_8795	3.5	20	16.9	22	15.3		3.5	16.9	15.3	338	336.6
5wk5_8855	4.2	15	20.3	14	15.8		4.2	20.3	15.8	304.5	221.2
5wln_8860	3.57	14	22.6	19	13.1		3.57	22.6	13.1	316.4	248.9
5wp6_8871	3.8	35	19.6	43	15.5		3.8	19.6	15.5	686	666.5
5wpq_8881	3.64	17	24.3	28	12.7		3.64	24.3	12.7	413.1	355.6
5wq7_6675	3.04	41	22.2	58	15.7		3.04	22.2	15.7	910.2	910.6
5wq8_6676	3.26	41	24.1	65	14.7		3.26	24.1	14.7	988.1	955.5
5wrg_6679	4.3	24	18	28	17		4.3	18	17	432	476
5x59_6704	3.7	19	17.4	35	14.2		3.7	17.4	14.2	330.6	497
5xjy_6724	4.1	38	15.7	54	13.2		4.1	15.7	13.2	596.6	712.8
5xlr_6732	3.8	17	28.2	30	16.2		3.8	28.2	16.2	479.4	486
6aye_7018	4.06	18	22.4	22	14.5		4.06	22.4	14.5	403.2	319
6b3o_7040	4.1	8	23	11	22.7		4.1	23	22.7	184	249.7
6b7n_7063	3.3	41	19.4	61	13.7		3.3	19.4	13.7	795.4	835.7
6bcj_7081	3.14	32	20.4	33	14.5		3.14	20.4	14.5	652.8	478.5
6bgi_7095	3.8	16	21.4	22	18.6		3.8	21.4	18.6	342.4	409.2
6bpq_7127	4.1	25	21.6	35	15.5		4.1	21.6	15.5	540	542.5
6bpz_7128	3.8	20	26.9	33	15.5		3.8	26.9	15.5	538	511.5
							0	0	0	0	0
							0	0	0	0	0
